# Supplementary material for: Characteristics Associated with Being a High Consumer of Sweet Foods and Sugar-Sweetened Beverages among US Adults during the COVID-19 Pandemic, 2021
Source: Nutrients. 2023 May 18;15(10):2363. doi: 10.3390/nu15102363 (PMC10222205; doi:10.3390/nu15102363)
Supplement: Supplementary file 1 [file nutrients-15-02363-s001.zip]

Archive with 1 entries (1 files):
- nutrients-2380520-supplementary.pdf
